# Supplementary material for: Characterization Challenges of Self-Assembled Polymer-SPIONs Nanoparticles: Benefits of Orthogonal Methods
Source: Int J Mol Sci. 2022 Dec 17;23(24):16124. doi: 10.3390/ijms232416124 (PMC9786186; doi:10.3390/ijms232416124)
Supplement: Supplementary file 1 [file ijms-23-16124-s001.zip]

Archive with 1 entries (1 files):
- ijms-2087697-supplementary.pdf
